# Supplementary material for: The prognostic value of a seven-microRNA classifier as a novel biomarker for the prediction and detection of recurrence in glioma patients
Source: Oncotarget. 2016 Jul 11;7(33):53392–413. doi: 10.18632/oncotarget.10534 (PMC5288195; doi:10.18632/oncotarget.10534)
Supplement: Supplementary file 2 [file oncotarget-07-53392-s002.xlsx]

## Sheet: Sheet1
Training set
MicroRNAs downregulated in Glioblastoma a relative to non-cancer glial tissues
microRNA	GBM mean expression	Normal mean expression	Fold Change	p-value(%)	chromosomal location
hsa-miR-21	20468.7	540	37.9049	<0.00001	17q23.1
hsa-miR-27a	900.333	113.667	7.92082	<0.00001	19p13.12
hsa-miR-15b	3706.67	1167.33	3.17533	<0.00001	3q26.1
hsa-miR-106b	368	116.667	3.15429	<0.00001	7q22.1
hsa-miR-93	490.523	114	4.30283	7e-05	7q22.1
hsa-miR-23a	6969.32	1087.33	6.40955	<0.00001	19p13.12
hsa-miR-155	588.707	115.333	5.1044	0.00029	21q21.3
hsa-let-7i	366.065	99.6667	3.6729	<0.00001	12q14.1
hsa-miR-210	546.433	113.333	4.82147	<0.00001	11p15.5
hsa-miR-25	589.226	116	5.07954	0.0005	7q22.1
hsa-miR-130b	335.662	110	3.05147	<0.00001	22q12.21
hsa-miR-92b	342.603	105.667	3.2423	<0.00001	1q22
hsa-miR-106a	962.814	233.333	4.12634	0.0014	Xq26.2
hsa-miR-20a	422.2	108.667	3.88528	<0.00001	13q31.3
hsa-miR-15a	358.242	107.667	3.32733	<0.00001	13q14.3
hsa-miR-148a	546.815	114.333	4.78264	<0.00001	7p12.5
hsa-miR-16	2799.91	986.333	2.83871	0.0017	13q14.3
hsa-miR-17-5p	268.453	98.3333	2.73003	<0.00001	3q26.1
hsa-miR-142-3p	500.278	113.333	4.41422	<0.00001	17q22
hsa-miR-10b	2034.55	338	6.01938	<0.00001	2q31.3
hsa-miR-34a	293.564	99.6667	2.94545	<0.00001	1p36.23
MicroRNAs upregulated in Glioblastoma a relative to non-cancer glial tissues
microRNA	GBM mean expression	Normal mean expression	Fold Change	p-value(%)	chromosomal location
hsa-miR-218	233.645	12463	0.0187471	<0.00001	4p15.31,5q35.1
hsa-miR-129	92.5185	2063	0.0448466	<0.00001	7q32.1,11p11.2
hsa-miR-491	813.758	7271	0.111918	4e-05	9p22.3
hsa-miR-132	60.9195	1250	0.0487356	<0.00001	17p13.3
hsa-miR-137	42.5753	2480	0.0171674	0.00016	1p21.3
hsa-miR-330	18.4296	163	0.113065	<0.00001	19q13.32
hsa-miR-139	31.8404	3200	0.00995012	<0.00001	11q13.4
hsa-miR-124a	22.697	7444	0.00304903	<0.00001	8p23.1
hsa-miR-7	77.047	3270	0.0235618	<0.00001	9q21.32,15q26.1,19p13.3
hsa-miR-769-5p	96.5084	1150	0.0839203	<0.00001	19q13.32
hsa-miR-323	198.709	2454	0.0809734	<0.00001	14q32.31
hsa-miR-128a	232.163	2928	0.0792906	<0.00001	2q21.3
hsa-miR-410	372.502	4289	0.0868507	9e-05	Xp11.3
hsa-miR-128b	83.4489	1470	0.0567679	<0.00001	3p22.3
hsa-miR-432	272.8	2123	0.128498	0.00016	14q32.31
hsa-miR-136	143.757	1829	0.0785986	<0.00001	14q32.31
hsa-miR-29c	80.7531	1370	0.0589439	0.0017	1q32.2
hsa-miR-338	35.9414	1506	0.0238655	<0.00001	17q25.3
hsa-miR-342	222.923	1276	0.174705	0.00037	14q32.2
hsa-miR-127	415.217	4127	0.10061	0.00026	14q32.31
hsa-miR-379	213.834	3293	0.0649359	<0.00001	14q32.31
hsa-miR-138	21.4134	647	0.0330965	<0.00001	16q13,3p21.33
hsa-miR-377	169.407	1281	0.132246	<0.00001	14q32.31
hsa-miR-29b	324.609	2860	0.1135	0.00043	7q32.3
hsa-miR-149	57.219	460	0.124389	0.00047	2q37.3
hsa-miR-219	34.8182	1915	0.0181818	<0.00001	6p21.32,9q32.41
hsa-miR-221	468.592	3291	0.142386	7e-05	Xp11.3
hsa-miR-222	49.893	934	0.0534186	<0.00001	Xp11.3
‡We calculated p values with unpaired class comparison analysis in SAM array Tools 4.0.
