# Supplementary material for: The prognostic value of a seven-microRNA classifier as a novel biomarker for the prediction and detection of recurrence in glioma patients
Source: Oncotarget. 2016 Jul 11;7(33):53392–413. doi: 10.18632/oncotarget.10534 (PMC5288195; doi:10.18632/oncotarget.10534)
Supplement: Supplementary file 3 [file oncotarget-07-53392-s003.xlsx]

## Sheet: Sheet1
Validation set
MicroRNAs downregulated in Glioblastoma a relative to non-cancer glial tissues
microRNA	GBM mean expression	Normal mean expression	Fold Change	p-value(%)	chromosomal location
hsa-miR-21	10468.7	540	19.3864	<0.00001	17q23.1
hsa-miR-27a	400.333	113.667	3.52199	<0.00001	19p13.12
hsa-miR-15b	5306.67	1167.33	4.54597	<0.00001	3q26.1
hsa-miR-106b	528	116.667	4.52571	<0.00001	7q22.1
hsa-miR-93	284.111	114	2.4922	<0.00001	7q22.1
hsa-miR-23a	3841.96	1087.33	3.53338	<0.00001	19p13.12
hsa-miR-155	377.79	115.333	3.27564	5e-05	21q21.3
hsa-let-7i	189.903	99.6667	1.90539	<0.00001	12q14.1
hsa-miR-210	204.702	113.333	1.80619	<0.00001	11p15.5
hsa-miR-25	196.244	116	1.69176	<0.00001	7q22.1
hsa-miR-130b	327.397	110	2.97634	<0.00001	22q12.21
hsa-miR-92b	242.014	105.667	2.29035	<0.00001	1q22
hsa-miR-106a	360.958	233.333	1.54696	0.0014	Xq26.2
hsa-miR-20a	269.714	108.667	2.48203	<0.00001	13q31.3
hsa-miR-15a	258.574	107.667	2.40161	<0.00001	13q14.3
hsa-miR-148a	380.502	114.333	3.32801	0.00021	7p12.5
hsa-miR-16	1607.98	986.333	1.63026	0.0009	13q14.3
hsa-miR-17-5p	208.473	98.3333	2.12006	3e-05	3q26.1
hsa-miR-142-3p	324.409	113.333	2.86243	<0.00001	17q22
hsa-miR-10b	1174.92	338	3.4761	<0.00001	2q31.3
hsa-miR-34a	190.146	99.6667	1.90782	<0.00001	1p36.23
MicroRNAs upregulated in Glioblastoma a relative to non-cancer glial tissues
microRNA	GBM mean expression	Normal mean expression	Fold Change	p-value(%)	chromosomal location
hsa-miR-218	91.141	12463	0.00731292	<0.00001	4p15.31,5q35.1
hsa-miR-129	60.0035	2063	0.0290855	<0.00001	7q32.1,11p11.2
hsa-miR-491	306.91	7271	0.0422102	6e-05	9p22.3
hsa-miR-132	77.7434	1250	0.0621947	<0.00001	17p13.3
hsa-miR-137	25.7154	2480	0.0103691	0.00012	1p21.3
hsa-miR-330	12.3641	163	0.0758534	4e-05	19q13.32
hsa-miR-139	61.0034	3200	0.0190636	<0.00001	11q13.4
hsa-miR-124a	19.2958	7444	0.00259212	<0.00001	8p23.1
hsa-miR-7	66.529	3270	0.0203452	<0.00001	9q21.32,15q26.1,19p13.3
hsa-miR-769-5p	111.633	1150	0.0970721	<0.00001	19q13.32
hsa-miR-323	290.229	2454	0.118268	<0.00001	14q32.31
hsa-miR-128a	107.523	2928	0.0367224	<0.00001	2q21.3
hsa-miR-410	118.775	4289	0.0276929	0.00015	Xp11.3
hsa-miR-128b	38.7245	1470	0.0263432	<0.00001	3p22.3
hsa-miR-432	191.427	2123	0.090168	<0.00001	14q32.31
hsa-miR-136	91.9381	1829	0.0502668	<0.00001	14q32.31
hsa-miR-29c	126.902	1370	0.0926289	<0.00001	1q32.2
hsa-miR-338	38.7986	1506	0.0257627	<0.00001	17q25.3
hsa-miR-342	124.981	1276	0.0979477	0.00026	14q32.2
hsa-miR-127	167.588	4127	0.0406077	0.00019	14q32.31
hsa-miR-379	95.7677	3293	0.0290822	<0.00001	14q32.31
hsa-miR-138	40.3359	647	0.062343	<0.00001	16q13,3p21.33
hsa-miR-377	50.3801	1281	0.0393287	<0.00001	14q32.31
hsa-miR-29b	332.979	2860	0.116426	0.00039	7q32.3
hsa-miR-149	33.9978	460	0.0739083	<0.00001	2q37.3
hsa-miR-219	23.1802	1915	0.0121046	<0.00001	6p21.32,9q32.41
hsa-miR-221	239.446	3291	0.0727579	<0.00001	Xp11.3
hsa-miR-222	75.848	934	0.0812077	<0.00001	Xp11.3
‡We calculated p values with unpaired class comparison analysis in SAM array Tools 4.0.
