# Supplementary material for: The prognostic value of a seven-microRNA classifier as a novel biomarker for the prediction and detection of recurrence in glioma patients
Source: Oncotarget. 2016 Jul 11;7(33):53392–413. doi: 10.18632/oncotarget.10534 (PMC5288195; doi:10.18632/oncotarget.10534)
Supplement: Supplementary file 4 [file oncotarget-07-53392-s004.xlsx]

## Sheet: Sheet1
Independent set
MicroRNAs downregulated in Glioblastoma a relative to non-cancer glial tissues
microRNA	GBM mean expression	Normal mean expression	Fold Change	p-value(%)	chromosomal location
hsa-miR-21	13468.7	540	24.942	<0.00001	17q23.1
hsa-miR-27a	500	113.667	4.39883	<0.00001	19p13.12
hsa-miR-15b	5106.67	1167.33	4.37464	<0.00001	3q26.1
hsa-miR-106b	508	116.667	4.35429	<0.00001	7q22.1
hsa-miR-93	377.366	114	3.31023	<0.00001	7q22.1
hsa-miR-23a	2898.72	1087.33	2.6659	0.00042	19p13.12
hsa-miR-155	265.503	115.333	2.30205	<0.00001	21q21.3
hsa-let-7i	221.031	99.6667	2.2177	<0.00001	12q14.1
hsa-miR-210	370.865	113.333	3.27234	<0.00001	11p15.5
hsa-miR-25	811.53	116	6.99595	0.0009	7q22.1
hsa-miR-130b	333.941	110	3.03583	<0.00001	22q12.21
hsa-miR-92b	302.383	105.667	2.86167	<0.00001	1q22
hsa-miR-106a	573.228	233.333	2.45669	0.0014	Xq26.2
hsa-miR-20a	271.086	108.667	2.49466	<0.00001	13q31.3
hsa-miR-15a	317.184	107.667	2.94598	<0.00001	13q14.3
hsa-miR-148a	240.683	114.333	2.1051	<0.00001	7p12.5
hsa-miR-16	3179.11	986.333	3.22316	0.0017	13q14.3
hsa-miR-17-5p	277.075	98.3333	2.81771	<0.00001	3q26.1
hsa-miR-142-3p	300.313	113.333	2.64982	<0.00001	17q22
hsa-miR-10b	866.526	338	2.56369	0.00044	2q31.3
hsa-miR-34a	290.29	99.6667	2.91261	<0.00001	1p36.23
MicroRNAs upregulated in Glioblastoma a relative to non-cancer glial tissues
microRNA	GBM mean expression	Normal mean expression	Fold Change	p-value(%)	chromosomal location
hsa-miR-218	784.214	12463	0.0629234	<0.00001	4p15.31,5q35.1
hsa-miR-129	47.478	2063	0.0230141	<0.00001	7q32.1,11p11.2
hsa-miR-491	566.331	7271	0.077889	<0.00001	9p22.3
hsa-miR-132	86.3371	1250	0.0690697	<0.00001	17p13.3
hsa-miR-137	72.7094	2480	0.0293183	0.00022	1p21.3
hsa-miR-330	15.2063	163	0.0932902	7e-05	19q13.32
hsa-miR-139	67.1562	3200	0.0209863	<0.00001	11q13.4
hsa-miR-124a	18.0072	7444	0.00241903	<0.00001	8p23.1
hsa-miR-7	29.4241	3270	0.00899819	<0.00001	9q21.32,15q26.1,19p13.3
hsa-miR-769-5p	240.859	1150	0.209442	<0.00001	19q13.32
hsa-miR-323	360.062	2454	0.146724	<0.00001	14q32.31
hsa-miR-128a	134.314	2928	0.0458722	<0.00001	2q21.3
hsa-miR-410	259.723	4289	0.0605555	<0.00001	Xp11.3
hsa-miR-128b	56.8266	1470	0.0386576	<0.00001	3p22.3
hsa-miR-432	348.773	2123	0.164283	<0.00001	14q32.31
hsa-miR-136	144.305	1829	0.0788984	<0.00001	14q32.31
hsa-miR-29c	119.345	1370	0.0871133	<0.00001	1q32.2
hsa-miR-338	45.26	1506	0.0300531	<0.00001	17q25.3
hsa-miR-342	122.095	1276	0.095686	0.00022	14q32.2
hsa-miR-127	333.195	4127	0.0807353	0.00031	14q32.31
hsa-miR-379	461.398	3293	0.140115	<0.00001	14q32.31
hsa-miR-138	40.2507	647	0.0622112	<0.00001	16q13,3p21.33
hsa-miR-377	141.213	1281	0.110236	<0.00001	14q32.31
hsa-miR-29b	211.412	2860	0.0739204	0.00018	7q32.3
hsa-miR-149	49.7832	460	0.108224	<0.00001	2q37.3
hsa-miR-219	72.0015	1915	0.0375987	<0.00001	6p21.32,9q32.41
hsa-miR-221	598.962	3291	0.182	<0.00001	Xp11.3
hsa-miR-222	110.259	934	0.11805	<0.00001	Xp11.3
‡We calculated p values with unpaired class comparison analysis in SAM array Tools 4.0.
